# Supplementary material for: Comparative Analysis of Tetra(2-naphthyl)tetracyano-porphyrazine and Its Iron Complex as Photosensitizers for Anticancer Photodynamic Therapy
Source: Pharmaceutics. 2022 Nov 30;14(12):2655. doi: 10.3390/pharmaceutics14122655 (PMC9786040; doi:10.3390/pharmaceutics14122655)
Supplement: Supplementary file 1 [file pharmaceutics-14-02655-s001.zip]

Archive with 1 entries (1 files):
- pharmaceutics-1993521-supplementary.pdf
